# Supplementary material for: A Computerized Frailty Assessment Tool at Points-of-Care: Development of a Standalone Electronic Comprehensive Geriatric Assessment/Frailty Index (eFI-CGA)
Source: Front Public Health. 2020 Mar 31;8:89. doi: 10.3389/fpubh.2020.00089 (PMC7137764; doi:10.3389/fpubh.2020.00089)
Supplement: Supplementary file 2 [file Table_2.xlsx]

## Sheet: Sheet1
Supplementary Materials #3, Table 2_v1 (Test Cases with eFI-CGA Values)
Test Case	"Cognition"	"Delirium"	"Low Mood"	"Depression"	"Anxiety"	"Fatigue"	"Hallucination"	"Delusion"	"Other"	"Motivation"	"Health Attitude"	"Speech"	"Hearing"	"Vision"	"Sleep"	"Daytime Drowziness"	"Pain"	"Control of Life Events"	"Usual Activities"	"Exercise"	"Smoker"	"Strength"	"Lower Proximal - Hip Flexor"	"Balance"	"Falls"	"Number of Falls"	"Walk Outside"	"Walk Inside"	"Transfers"	"Bed"	"Aid"	"Five Times Sit to Stand"	"Weight"	"Appetite"	"Bowel"	"Constipation"	"Bladder"	"Catheter"	"Feeding"	"Bathing"	"Dressing"	"Toileting"	"Cooking"	"Cleaning"	"Shopping"	"Meds"	"Driving"	"Banking"	"Enough Income"
1	missing value	missing value	missing value	missing value	missing value	missing value	missing value	missing value	missing value	missing value	missing value	missing value	missing value	missing value	missing value	missing value	missing value	missing value	missing value	missing value	missing value	missing value	missing value	missing value	missing value	missing value	missing value	missing value	missing value	missing value	missing value	missing value	missing value	missing value	missing value	missing value	missing value	missing value	missing value	missing value	missing value	missing value	missing value	missing value	missing value	missing value	missing value	missing value	missing value
2	missing value	missing value	missing value	missing value	missing value	missing value	missing value	missing value	missing value	missing value	missing value	missing value	missing value	missing value	missing value	missing value	missing value	missing value	missing value	missing value	missing value	missing value	missing value	missing value	missing value	missing value	missing value	missing value	missing value	missing value	missing value	missing value	missing value	missing value	missing value	missing value	missing value	missing value	missing value	missing value	missing value	missing value	missing value	missing value	missing value	missing value	missing value	missing value	missing value
3	Dementia	Yes (present)	Yes (present)	No (not present)	No (not present)	Yes (present)	Yes (present)	Yes (present)	No (not present)	High	Excellent	WNL	WNL	WNL	WNL	Yes (present)	Extreme	Yes	missing value	Frequent	Never	WNL	Yes (present)	missing value	Yes (present)	missing value	missing value	missing value	missing value	missing value	missing value	missing value	missing value	missing value	missing value	Yes (present)	CONT (continence)	No (not present)	Independent	Dependent	Dependent	Dependent	Independent	Independent	Dependent	missing value	missing value	missing value	missing value
4	WNL	Yes (present)	No (not present)	No (not present)	No (not present)	No (not present)	missing value	Yes (present)	No (not present)	Low	Excellent	WNL	WNL	WNL	Disrupted	Yes (present)	Extreme	No	Unable	Frequent	missing value	WNL	missing value	missing value	missing value	2	missing value	Dependent	Dependent	Dependent	None	missing value	Good	WNL	CONT	Yes (present)	INCONT	Yes (Present)	missing value	missing value	missing value	missing value	Dependent	Dependent	Dependent	Independent	Dependent	missing value	Yes
5	missing value	missing value	No (not present)	No (not present)	No (not present)	Yes (present)	No (not present)	Yes (present)	Yes (present)	High	Excellent	missing value	missing value	missing value	missing value	missing value	None	Yes	No Problem	Frequent	Current	Weak	No (not present)	WNL	No (not present)	0	Independent	Independent	Independent	missing value	missing value	>15	Good	WNL	CONT	Yes (present)	CONT (continence)	No (not present)	Dependent	Independent	Independent	Independent	Independent	Independent	Dependent	Independent	Independent	Independent	No
6	Dementia	Yes (present)	No (not present)	No (not present)	Yes (present)	No (not present)	No (not present)	Yes (present)	Yes (present)	Low	Poor	WNL	WNL	WNL	WNL	No (not present)	missing value	missing value	missing value	Frequent	Never	WNL	No (not present)	WNL	No (not present)	0	missing value	missing value	Independent	Independent	None	4	Obese	WNL	INCONT	Yes (present)	CONT (continence)	No (not present)	Independent	Independent	Independent	Independent	Dependent	Dependent	Dependent	Dependent	Dependent	Dependent	No
7	Dementia	Yes (present)	No (not present)	No (not present)	Yes (present)	No (not present)	No (not present)	No (not present)	Yes (present)	High	Poor	Impaired	Impaired	Impaired	WNL	No (not present)	Extreme	Yes	Unable	Never	Current	WNL	Yes (present)	WNL	Yes (present)	3	missing value	missing value	missing value	missing value	missing value	>15	Good	Poor	CONT	No (not present)	CONT (continence)	Yes (Present)	Dependent	Dependent	Dependent	Independent	Dependent	Independent	Independent	Dependent	Dependent	Dependent	Yes
8	WNL	Yes (present)	Yes (present)	Yes (present)	Yes (present)	No (not present)	No (not present)	Yes (present)	No (not present)	Low	Poor	WNL	WNL	WNL	Disrupted	No (not present)	Extreme	Yes	No Problem	Frequent	Never	Weak	No (not present)	WNL	No (not present)	0	Can't	Dependent	Dependent	Independent	None	5	Good	WNL	INCONT	Yes (present)	INCONT	Yes (Present)	missing value	missing value	missing value	missing value	Independent	Independent	Dependent	Dependent	Dependent	Independent	Yes
9	WNL	Yes (present)	Yes (present)	Yes (present)	No (not present)	No (not present)	No (not present)	No (not present)	Yes (present)	High	Poor	Impaired	WNL	WNL	Disrupted	No (not present)	Extreme	No	No Problem	Frequent	Never	WNL	No (not present)	WNL	No (not present)	0	Independent	Dependent	Dependent	Independent	None	7	Obese	Poor	CONT	No (not present)	CONT (continence)	No (not present)	Independent	Independent	Independent	Independent	missing value	missing value	missing value	missing value	missing value	missing value	No
10	Dementia	Yes (present)	Yes (present)	Yes (present)	No (not present)	No (not present)	No (not present)	Yes (present)	No (not present)	Low	Excellent	Impaired	WNL	WNL	WNL	No (not present)	Extreme	No	No Problem	Never	Never	Weak	Yes (present)	WNL	No (not present)	0	Independent	Independent	Independent	Independent	None	8	Good	WNL	missing value	missing value	missing value	missing value	Independent	Independent	Independent	Dependent	Dependent	Independent	Independent	Dependent	Dependent	Independent	Yes
11	Dementia	No (not present)	No (not present)	Yes (present)	No (not present)	No (not present)	Yes (present)	Yes (present)	Yes (present)	High	Excellent	Impaired	WNL	WNL	WNL	Yes (present)	Extreme	Yes	No Problem	Frequent	Current	WNL	Yes (present)	WNL	No (not present)	0	Can't	Dependent	Independent	Independent	Chair	9	missing value	missing value	INCONT	No (not present)	CONT (continence)	No (not present)	Dependent	Independent	Independent	Independent	Independent	Independent	Dependent	Dependent	Dependent	Dependent	No
12	CIND/MCI	Yes (present)	missing value	missing value	missing value	missing value	missing value	missing value	missing value	High	Poor	Impaired	Impaired	WNL	WNL	No (not present)	Moderate	No	Some Problem	Frequent	Never	WNL	No (not present)	Impaired	Yes (present)	4	Independent	Independent	Independent	Independent	Chair	>15	Obese	WNL	CONT	No (not present)	INCONT	No (not present)	Independent	Independent	Dependent	Dependent	Dependent	Independent	Independent	Assisted	Independent	Independent	Yes
13	Dementia	Yes (present)	No (not present)	No (not present)	No (not present)	No (not present)	Yes (present)	Yes (present)	Yes (present)	High	Excellent	WNL	WNL	WNL	WNL	Yes (present)	Extreme	No	No Problem	Frequent	Current	Weak	No (not present)	WNL	No (not present)	0	Independent	Independent	Independent	Independent	None	6	missing value	missing value	CONT	No (not present)	INCONT	Yes (Present)	missing value	missing value	missing value	missing value	Independent	Independent	Dependent	Independent	Independent	Independent	Yes
14	WNL	No (not present)	Yes (present)	No (not present)	Yes (present)	Yes (present)	No (not present)	No (not present)	Yes (present)	High	Excellent	Impaired	Impaired	Impaired	WNL	No (not present)	Extreme	No	Unable	Frequent	Never	WNL	No (not present)	WNL	Yes (present)	10	Independent	missing value	missing value	missing value	missing value	7	Good	WNL	INCONT	Yes (present)	INCONT	Yes (Present)	Independent	Independent	Dependent	Independent	missing value	missing value	missing value	missing value	missing value	missing value	No
15	Dementia	Yes (present)	No (not present)	No (not present)	No (not present)	Yes (present)	Yes (present)	Yes (present)	Yes (present)	High	Excellent	missing value	missing value	missing value	WNL	No (not present)	None	Yes	Unable	Never	Current	Weak	Yes (present)	WNL	No (not present)	0	Independent	Independent	Independent	Dependent	Chair	8	Good	WNL	missing value	missing value	missing value	missing value	Dependent	Dependent	Independent	Independent	Dependent	Independent	Independent	Independent	Dependent	Independent	No
16	CIND/MCI	No (not present)	missing value	missing value	missing value	missing value	missing value	missing value	missing value	Low	Excellent	WNL	Impaired	Impaired	WNL	No (not present)	Moderate	Yes	No Problem	Frequent	Never	WNL	Yes (present)	WNL	Yes (present)	15	Can't	Independent	Independent	Independent	None	4	missing value	missing value	INCONT	Yes (present)	INCONT	Yes (Present)	Dependent	Dependent	Dependent	Dependent	Dependent	Dependent	Dependent	Independent	Independent	Dependent	Yes
17	CIND/MCI	No (not present)	No (not present)	No (not present)	Yes (present)	No (not present)	No (not present)	Yes (present)	No (not present)	Low	Poor	Impaired	WNL	Impaired	WNL	No (not present)	Extreme	No	Unable	missing value	Current	WNL	Yes (present)	Impaired	No (not present)	0	missing value	missing value	missing value	missing value	missing value	>15	Under	Poor	missing value	missing value	CONT (continence)	No (not present)	Dependent	Independent	Dependent	Independent	Dependent	Independent	Independent	Dependent	Dependent	Dependent	Yes
18	CIND/MCI	No (not present)	No (not present)	No (not present)	Yes (present)	Yes (present)	No (not present)	No (not present)	No (not present)	Usual	Good	Impaired	Impaired	Impaired	WNL	No (not present)	Moderate	Yes	No Problem	Frequent	Never	Weak	Yes (present)	Impaired	Yes (present)	20	Can't	Dependent	Dependent	Dependent	None	5	Obese	Poor	CONT	Yes (present)	INCONT	Yes (Present)	missing value	missing value	missing value	missing value	missing value	missing value	missing value	missing value	missing value	missing value	Yes
19	Dementia	Yes (present)	Yes (present)	Yes (present)	Yes (present)	Yes (present)	Yes (present)	Yes (present)	Yes (present)	Low	Poor	Impaired	Impaired	Impaired	Disrupted	Yes (present)	Extreme	No	Unable	Never	Current	Weak	Yes (present)	Impaired	Yes (present)	99	Can't	Dependent	Dependent	Dependent	Chair	>15	Obese	WNL	INCONT	Yes (present)	INCONT	Yes (Present)	Dependent	Dependent	Dependent	Dependent	Dependent	Dependent	Dependent	Dependent	Dependent	Dependent	No
20	Dementia	Yes (present)	Yes (present)	Yes (present)	Yes (present)	Yes (present)	Yes (present)	Yes (present)	Yes (present)	Low	Poor	Impaired	Impaired	Impaired	Disrupted	Yes (present)	Extreme	No	Unable	Never	Current	Weak	Yes (present)	Impaired	Yes (present)	5	Can't	Dependent	Dependent	Dependent	Chair	>15	Obese	WNL	INCONT	Yes (present)	INCONT	Yes (Present)	Dependent	Dependent	Dependent	Dependent	Dependent	Dependent	Dependent	Dependent	Dependent	Dependent	No
21	WNL	No (not present)	No (not present)	No (not present)	No (not present)	No (not present)	No (not present)	No (not present)	No (not present)	High	Excellent	WNL	WNL	WNL	WNL	No (not present)	None	Yes	No Problem	Frequent	Never	WNL	No (not present)	WNL	No (not present)	0	Independent	Independent	Independent	Independent	None	5	Good	Poor	CONT	No (not present)	CONT (continence)	No (not present)	Independent	Independent	Independent	Independent	Independent	Independent	Independent	Independent	Independent	Independent	Yes
22	WNL	No (not present)	No (not present)	No (not present)	No (not present)	No (not present)	No (not present)	No (not present)	No (not present)	High	Excellent	WNL	WNL	WNL	WNL	No (not present)	None	Yes	No Problem	Frequent	Never	WNL	No (not present)	WNL	No (not present)	0	Independent	Independent	Independent	Independent	None	6	Good	Poor	CONT	No (not present)	CONT (continence)	No (not present)	Independent	Independent	Independent	Independent	Independent	Independent	Independent	Independent	Independent	Independent	Yes
23	CIND/MCI	No (not present)	No (not present)	No (not present)	Yes (present)	Yes (present)	No (not present)	No (not present)	Yes (present)	Usual	Good	WNL	WNL	Impaired	Disrupted	Yes (present)	Moderate	Yes	Some Problem	Occasional	Past	Weak	No (not present)	WNL	Yes (present)	1	Assisted	Assisted	Stand By	Assisted	Cane	10	Over	Fair	CONT	No (not present)	INCONT	Yes (Present)	Assisted	Assisted	Assisted	Assisted	Assisted	Assisted	Assisted	Assisted	Assisted	Assisted	No
24	CIND/MCI	No (not present)	No (not present)	No (not present)	Yes (present)	Yes (present)	No (not present)	No (not present)	Yes (present)	Usual	Good	WNL	WNL	Impaired	Disrupted	Yes (present)	Moderate	Yes	Some Problem	Occasional	Past	Weak	No (not present)	WNL	Yes (present)	1	Assisted	Assisted	Stand By	Assisted	Cane	11	Over	Fair	CONT	No (not present)	INCONT	Yes (Present)	Assisted	Assisted	Assisted	Assisted	Assisted	Assisted	Assisted	Assisted	Assisted	Assisted	No
25	CIND/MCI	No (not present)	No (not present)	No (not present)	Yes (present)	Yes (present)	No (not present)	No (not present)	Yes (present)	Usual	Good	WNL	WNL	Impaired	Disrupted	Yes (present)	Moderate	Yes	Some Problem	Occasional	Past	Weak	No (not present)	WNL	Yes (present)	1	Assisted	Assisted	Assisted	Pull	Walker	12	Under	Fair	CONT	No (not present)	INCONT	Yes (Present)	Assisted	Assisted	Assisted	Assisted	Assisted	Assisted	Assisted	Assisted	Assisted	Assisted	Yes
26	Dementia	Yes (present)	Yes (present)	Yes (present)	Yes (present)	Yes (present)	Yes (present)	Yes (present)	Yes (present)	Low	Poor	WNL	WNL	WNL	Disrupted	Yes (present)	Extreme	No	Unable	Frequent	Current	Weak	Yes (present)	Impaired	Yes (present)	2	Can't	Dependent	Dependent	Dependent	Chair	>15	Obese	Poor	INCONT	Yes (present)	INCONT	Yes (Present)	Dependent	Dependent	Dependent	Dependent	Dependent	Dependent	Dependent	Dependent	Dependent	Dependent	No
27	WNL	No (not present)	Yes (present)	Yes (present)	Yes (present)	Yes (present)	Yes (present)	Yes (present)	Yes (present)	Low	Poor	Impaired	Impaired	Impaired	WNL	Yes (present)	Extreme	No	Unable	Never	Current	Weak	Yes (present)	Impaired	Yes (present)	3	Can't	Dependent	Dependent	Dependent	Chair	>15	Obese	Poor	INCONT	Yes (present)	INCONT	Yes (Present)	Dependent	Dependent	Dependent	Dependent	Dependent	Dependent	Dependent	Dependent	Dependent	Dependent	No
28	WNL	No (not present)	No (not present)	No (not present)	No (not present)	No (not present)	No (not present)	No (not present)	No (not present)	High	Excellent	WNL	WNL	WNL	WNL	No (not present)	None	Yes	No Problem	Frequent	Never	WNL	No (not present)	WNL	No (not present)	0	Independent	Independent	Independent	Independent	None	7	Good	WNL	INCONT	Yes (present)	INCONT	Yes (Present)	Independent	Independent	Independent	Independent	Independent	Independent	Independent	Independent	Independent	Independent	Yes
29	WNL	No (not present)	No (not present)	No (not present)	No (not present)	No (not present)	No (not present)	No (not present)	No (not present)	Usual	Fair	Impaired	Impaired	Impaired	WNL	No (not present)	None	Yes	No Problem	Frequent	Never	WNL	No (not present)	WNL	No (not present)	0	Independent	Independent	Independent	Independent	None	5	Good	WNL	CONT	No (not present)	CONT (continence)	No (not present)	Independent	Independent	Independent	Independent	Independent	Independent	Independent	Independent	Independent	Independent	Yes
30	Dementia	Yes (present)	No (not present)	No (not present)	Yes (present)	No (not present)	No (not present)	Yes (present)	No (not present)	High	Excellent	WNL	WNL	WNL	WNL	Yes (present)	Extreme	Yes	Unable	Never	Never	Weak	No (not present)	Impaired	No (not present)	0	Can't	Independent	Dependent	Independent	None	>15	Good	WNL	CONT	No (not present)	CONT (continence)	No (not present)	Independent	Independent	Dependent	Dependent	Independent	Independent	Dependent	Independent	Independent	Independent	Yes
31	WNL	Yes (present)	No (not present)	No (not present)	No (not present)	Yes (present)	No (not present)	No (not present)	No (not present)	High	Excellent	WNL	WNL	WNL	WNL	Yes (present)	None	No	Unable	Frequent	Never	WNL	No (not present)	WNL	Yes (present)	4	Independent	Independent	Independent	Independent	None	6	Good	WNL	INCONT	Yes (present)	CONT (continence)	No (not present)	Independent	Independent	Independent	Independent	Dependent	Independent	Independent	Dependent	Independent	Independent	Yes
32	WNL	No (not present)	No (not present)	No (not present)	No (not present)	Yes (present)	Yes (present)	Yes (present)	Yes (present)	Low	Excellent	Impaired	Impaired	WNL	WNL	No (not present)	None	Yes	No Problem	Frequent	Never	Weak	No (not present)	WNL	Yes (present)	5	Can't	Dependent	Dependent	Dependent	Chair	9	Good	WNL	CONT	No (not present)	CONT (continence)	No (not present)	Independent	Independent	Dependent	Dependent	Dependent	Dependent	Dependent	Dependent	Dependent	Dependent	No
Note: These example test cases were created artificially for system testing and debugging purposes only, and may not reflect a real-world situation.
Abbreviation: CIND/MCI = Cognitive Impairment No Dementia / Mild Cognitive Impairment, WNL = Within Normal Limits, CONT = Continent, INCONT = Incontinent, HCNS = Home Care Nurse Support, MOCA = Montreal Cognitive Assessment, FAST = Functional Assessment Staging Test
Color Legend
White = cases designed the test the algorithm's 80% threshold guard (cases 1 and 2 = missing all inputs; cases 3 and 4 = number of inputs is below the threshold; cases 5 and 6 = number of inputs at or above the threshold)
Orange = cases designed to test the algorithm's ability to handle missing sections of inputs (cases 7 to 12 = missing one section of inputs; cases 13 to 18 = missing two sections of inputs)
Green = cases designed to test the algorithm's flexibility in response to various input values (cases 19 and 20 = extreme high input values; cases 21 and 22 = extreme low input values; cases 23 to 25 = middle input values; cases 26 and 27 = near extreme high input values; cases 28 and 29 = near extreme low input values)
Yellow: cases designed to test the algorithm's ability to successfully map any raw input value above 1 to the correct coded value between 0 and 1
[truncated: 9 more columns]
